# Supplementary material for: Does the Calcaneus Serve as Hypomochlion within the Lower Limb by a Myofascial Connection?—A Systematic Review
Source: Life (Basel). 2021 Jul 26;11(8):745. doi: 10.3390/life11080745 (PMC8398293; doi:10.3390/life11080745)
Supplement: Supplementary file 1 [file life-11-00745-s001.zip]

Archive with 1 entries (1 files):
- life-1290010-supplementary.pdf
